# Supplementary material for: Demographic influences on trust in artificial intelligence across cognitive domains: A statistical perspective
Source: PLoS One. 2025 Nov 5;20(11):e0331003. doi: 10.1371/journal.pone.0331003 (PMC12588509; doi:10.1371/journal.pone.0331003)
Supplement: S1 Data — (XLSX) [file pone.0331003.s001.xlsx]

## Sheet:  AI's Cognitive Abilities in De
Age	Gender	Familiarty	Frequent use	Simple decisions	Complex decision	Memory recall	Solving mathematical	Self-driving	Suggest treatment	Recall historical	logistics problem	Recall personal data
[35-44]	[Female]	[Somewhat familiar]	[Weekly]	[Somewhat confident]	[Somewhat confident]	[Somewhat confident]	[Somewhat confident]	[Unsure]	[Trust AI more]	[Trust a human more]	[Trust a human more]	[Trust AI more]
[35-44]	[Female]	[Somewhat familiar]	[Rarely]	[Very confident]	[Somewhat confident]	[Neutral]	[Somewhat confident]	[Trust a human more]	[Trust a doctor more]	[Trust a human more]	[Trust both equally]	[Trust both equally]
[35-44]	[Female]	[Very familiar]	[Weekly]	[Very confident]	[Neutral]	[Neutral]	[Somewhat confident]	[Unsure]	[Unsure]	[Unsure]	[Unsure]	[Unsure]
[45-54]	[Male]	[Somewhat familiar]	[Rarely]	[Neutral]	[Neutral]	[Neutral]	[Neutral]	[Trust a human more]	[Unsure]	[Unsure]	[Unsure]	[Unsure]
[25-34]	[Male]	[Very familiar]	[Daily]	[Very confident]	[Somewhat confident]	[Very confident]	[Neutral]	[Unsure]	[Trust a doctor more]	[Trust both equally]	[Trust AI more]	[Trust AI more]
[25-34]	[Female]	[Somewhat familiar]	[Rarely]	[Not confident]	[Not confident]	[Neutral]	[Somewhat confident]	[Unsure]	[Trust both equally]	[Trust both equally]	[Trust AI more]	[Unsure]
[35-44]	[Female]	[Somewhat familiar]	[Weekly]	[Very confident]	[Neutral]	[Neutral]	[Somewhat confident]	[Trust AI more]	[Trust a doctor more]	[Trust both equally]	[Trust AI more]	[Trust AI more]
[45-54]	[Male]	[Very familiar]	[Daily]	[Very confident]	[Very confident]	[Very confident]	[Very confident]	[Trust a human more]	[Trust a doctor more]	[Trust a human more]	[Trust a human more]	[Trust myself more]
[35-44]	[Male]	[Very familiar]	[Daily]	[Very confident]	[Very confident]	[Neutral]	[Very confident]	[Trust AI more]	[Trust AI more]	[Trust AI more]	[Trust AI more]	[Trust AI more]
[25-34]	[Female]	[Somewhat familiar]	[Daily]	[Neutral]	[Not confident]	[Neutral]	[Neutral]	[Trust a human more]	[Trust a doctor more]	[Trust a human more]	[Trust a human more]	[Trust myself more]
[45-54]	[Male]	[Very familiar]	[Weekly]	[Somewhat confident]	[Somewhat confident]	[Neutral]	[Somewhat confident]	[Trust a human more]	[Trust AI more]	[Trust AI more]	[Trust AI more]	[Trust AI more]
[45-54]	[Male]	[Very familiar]	[Daily]	[Not confident]	[Somewhat confident]	[Somewhat confident]	[Somewhat confident]	[Trust AI more]	[Trust AI more]	[Trust a human more]	[Trust a human more]	[Trust myself more]
[45-54]	[Female]	[Very familiar]	[Weekly]	[Neutral]	[Not confident]	[Not confident]	[Somewhat confident]	[Unsure]	[Trust a doctor more]	[Trust both equally]	[Trust both equally]	[Trust myself more]
[45-54]	[Female]	[Very familiar]	[Daily]	[Not confident]	[Not confident]	[Very confident]	[Not confident]	[Trust AI more]	[Trust a doctor more]	[Trust AI more]	[Trust both equally]	[Trust both equally]
[35-44]	[Female]	[Very familiar]	[Weekly]	[Somewhat confident]	[Somewhat confident]	[Neutral]	[Not confident]	[Trust a human more]	[Trust both equally]	[Trust both equally]	[Trust both equally]	[Trust AI more]
[55+]	[Male]	[Somewhat familiar]	[Weekly]	[Somewhat confident]	[Somewhat confident]	[Very confident]	[Somewhat confident]	[Trust a human more]	[Trust a doctor more]	[Trust a human more]	[Trust a human more]	[Trust myself more]
[25-34]	[Male]	[Very familiar]	[Daily]	[Somewhat confident]	[Somewhat confident]	[Neutral]	[Somewhat confident]	[Unsure]	[Trust a doctor more]	[Trust AI more]	[Trust both equally]	[Trust AI more]
[25-34]	[Female]	[Somewhat familiar]	[Rarely]	[Somewhat confident]	[Somewhat confident]	[Somewhat confident]	[Somewhat confident]	[Trust a human more]	[Unsure]	[Unsure]	[Unsure]	[Unsure]
[35-44]	[Male]	[Somewhat familiar]	[Weekly]	[Somewhat confident]	[Somewhat confident]	[Somewhat confident]	[Somewhat confident]	[Trust a human more]	[Trust a doctor more]	[Trust AI more]	[Trust both equally]	[Trust AI more]
[18-24]	[Male]	[Somewhat familiar]	[Weekly]	[Neutral]	[Not confident]	[Somewhat confident]	[Somewhat confident]	[Trust AI more]	[Trust a doctor more]	[Trust a human more]	[Trust a human more]	[Trust AI more]
[18-24]	[Male]	[Somewhat familiar]	[Daily]	[Not confident]	[Not confident]	[Very confident]	[Neutral]	[Trust a human more]	[Trust a doctor more]	[Trust both equally]	[Trust both equally]	[Trust AI more]
[25-34]	[Male]	[Very familiar]	[Daily]	[Very confident]	[Somewhat confident]	[Very confident]	[Somewhat confident]	[Trust AI more]	[Trust AI more]	[Trust a human more]	[Trust AI more]	[Trust AI more]
[18-24]	[Male]	[Very familiar]	[Daily]	[Very confident]	[Somewhat confident]	[Very confident]	[Not confident]	[Trust a human more]	[Trust a doctor more]	[Trust AI more]	[Trust a human more]	[Trust AI more]
[18-24]	[Male]	[Very familiar]	[Weekly]	[Somewhat confident]	[Not confident]	[Very confident]	[Neutral]	[Trust AI more]	[Trust a doctor more]	[Trust AI more]	[Trust AI more]	[Trust AI more]
[35-44]	[Female]	[Somewhat familiar]	[Rarely]	[Neutral]	[Not confident]	[Neutral]	[Somewhat confident]	[Unsure]	[Trust a doctor more]	[Trust AI more]	[Trust AI more]	[Unsure]
[45-54]	[Male]	[Somewhat familiar]	[Rarely]	[Neutral]	[Neutral]	[Somewhat confident]	[Neutral]	[Trust both equally]	[Trust both equally]	[Trust both equally]	[Trust both equally]	[Trust myself more]
[18-24]	[Female]	[Very familiar]	[Daily]	[Neutral]	[Not confident]	[Somewhat confident]	[Somewhat confident]	[Trust a human more]	[Trust a doctor more]	[Trust a human more]	[Trust a human more]	[Trust AI more]
[25-34]	[Male]	[Somewhat familiar]	[Daily]	[Very confident]	[Very confident]	[Not confident]	[Somewhat confident]	[Trust AI more]	[Trust both equally]	[Unsure]	[Trust a human more]	[Trust myself more]
[35-44]	[Male]	[Very familiar]	[Weekly]	[Somewhat confident]	[Neutral]	[Not confident]	[Somewhat confident]	[Trust a human more]	[Trust a doctor more]	[Trust AI more]	[Trust both equally]	[Unsure]
[18-24]	[Male]	[Somewhat familiar]	[Weekly]	[Somewhat confident]	[Neutral]	[Somewhat confident]	[Very confident]	[Trust AI more]	[Trust a doctor more]	[Trust AI more]	[Trust AI more]	[Trust AI more]
[18-24]	[Male]	[Somewhat familiar]	[Daily]	[Somewhat confident]	[Not confident]	[Neutral]	[Neutral]	[Trust a human more]	[Trust a doctor more]	[Trust AI more]	[Trust both equally]	[Trust both equally]
[18-24]	[Male]	[Somewhat familiar]	[Weekly]	[Somewhat confident]	[Neutral]	[Neutral]	[Somewhat confident]	[Trust a human more]	[Trust a doctor more]	[Trust a human more]	[Trust AI more]	[Trust AI more]
[18-24]	[Male]	[Very familiar]	[Weekly]	[Not confident]	[Neutral]	[Neutral]	[Very confident]	[Trust a human more]	[Trust a doctor more]	[Trust AI more]	[Trust AI more]	[Trust AI more]
[18-24]	[Male]	[Somewhat familiar]	[Weekly]	[Somewhat confident]	[Not confident]	[Very confident]	[Somewhat confident]	[Trust AI more]	[Trust a doctor more]	[Trust AI more]	[Trust AI more]	[Trust AI more]
[25-34]	[Male]	[Somewhat familiar]	[Weekly]	[Neutral]	[Neutral]	[Neutral]	[Very confident]	[Trust AI more]	[Trust a doctor more]	[Trust both equally]	[Trust both equally]	[Trust AI more]
[18-24]	[Male]	[Very familiar]	[Daily]	[Somewhat confident]	[Not confident]	[Not confident]	[Very confident]	[Trust a human more]	[Trust a doctor more]	[Trust AI more]	[Trust both equally]	[Trust myself more]
[25-34]	[Male]	[Somewhat familiar]	[Never]	[Somewhat confident]	[Not confident]	[Somewhat confident]	[Neutral]	[Trust both equally]	[Trust a doctor more]	[Trust a human more]	[Trust a human more]	[Trust myself more]
[35-44]	[Female]	[Somewhat familiar]	[Weekly]	[Neutral]	[Not confident]	[Very confident]	[Somewhat confident]	[Unsure]	[Trust a doctor more]	[Trust AI more]	[Trust both equally]	[Trust both equally]
[18-24]	[Male]	[Very familiar]	[Daily]	[Very confident]	[Very confident]	[Somewhat confident]	[Somewhat confident]	[Trust a human more]	[Trust a doctor more]	[Trust a human more]	[Trust a human more]	[Trust AI more]
[35-44]	[Male]	[Somewhat familiar]	[Rarely]	[Somewhat confident]	[Somewhat confident]	[Not confident]	[Somewhat confident]	[Unsure]	[Unsure]	[Trust a human more]	[Trust both equally]	[Unsure]
[35-44]	[Female]	[Somewhat familiar]	[Rarely]	[Somewhat confident]	[Somewhat confident]	[Very confident]	[Very confident]	[Trust AI more]	[Trust a doctor more]	[Trust AI more]	[Trust AI more]	[Trust AI more]
[35-44]	[Male]	[Not familiar]	[Rarely]	[Very confident]	[Somewhat confident]	[Somewhat confident]	[Somewhat confident]	[Trust both equally]	[Trust a doctor more]	[Trust AI more]	[Trust AI more]	[Trust AI more]
[25-34]	[Male]	[Somewhat familiar]	[Daily]	[Somewhat confident]	[Not confident]	[Somewhat confident]	[Somewhat confident]	[Trust AI more]	[Trust a doctor more]	[Trust AI more]	[Trust AI more]	[Trust AI more]
[25-34]	[Male]	[Very familiar]	[Weekly]	[Neutral]	[Not confident]	[Somewhat confident]	[Neutral]	[Trust both equally]	[Trust a doctor more]	[Trust a human more]	[Trust both equally]	[Trust AI more]
[35-44]	[Male]	[Very familiar]	[Rarely]	[Neutral]	[Somewhat confident]	[Somewhat confident]	[Neutral]	[Trust a human more]	[Trust both equally]	[Trust a human more]	[Trust a human more]	[Trust both equally]
[18-24]	[Male]	[Somewhat familiar]	[Daily]	[Somewhat confident]	[Somewhat confident]	[Neutral]	[Very confident]	[Trust a human more]	[Trust a doctor more]	[Trust a human more]	[Trust AI more]	[Trust myself more]
[35-44]	[Male]	[Very familiar]	[Rarely]	[Somewhat confident]	[Not confident]	[Not confident]	[Somewhat confident]	[Trust a human more]	[Unsure]	[Trust AI more]	[Trust both equally]	[Trust myself more]
[35-44]	[Female]	[Very familiar]	[Weekly]	[Very confident]	[Very confident]	[Very confident]	[Very confident]	[Trust AI more]	[Trust a doctor more]	[Trust both equally]	[Trust AI more]	[Trust AI more]
[18-24]	[Female]	[Very familiar]	[Daily]	[Somewhat confident]	[Not confident]	[Not confident]	[Somewhat confident]	[Trust a human more]	[Trust a doctor more]	[Trust both equally]	[Trust a human more]	[Trust myself more]
[25-34]	[Male]	[Somewhat familiar]	[Weekly]	[Very confident]	[Neutral]	[Not confident]	[Neutral]	[Trust a human more]	[Trust a doctor more]	[Trust both equally]	[Trust AI more]	[Trust myself more]
[25-34]	[Female]	[Somewhat familiar]	[Daily]	[Somewhat confident]	[Neutral]	[Neutral]	[Somewhat confident]	[Unsure]	[Unsure]	[Trust both equally]	[Trust both equally]	[Trust myself more]
[35-44]	[Female]	[Very familiar]	[Weekly]	[Neutral]	[Neutral]	[Neutral]	[Neutral]	[Unsure]	[Unsure]	[Trust both equally]	[Trust both equally]	[Trust both equally]
[35-44]	[Female]	[Somewhat familiar]	[Daily]	[Somewhat confident]	[Somewhat confident]	[Somewhat confident]	[Somewhat confident]	[Unsure]	[Unsure]	[Unsure]	[Trust both equally]	[Unsure]
[35-44]	[Female]	[Somewhat familiar]	[Daily]	[Somewhat confident]	[Neutral]	[Somewhat confident]	[Neutral]	[Trust a human more]	[Trust a doctor more]	[Trust AI more]	[Trust AI more]	[Trust AI more]
[35-44]	[Female]	[Somewhat familiar]	[Rarely]	[Neutral]	[Not confident]	[Not confident]	[Not confident]	[Unsure]	[Unsure]	[Unsure]	[Unsure]	[Unsure]
[35-44]	[Male]	[Very familiar]	[Daily]	[Somewhat confident]	[Neutral]	[Somewhat confident]	[Very confident]	[Trust a human more]	[Unsure]	[Trust AI more]	[Trust AI more]	[Trust AI more]
[25-34]	[Female]	[Somewhat familiar]	[Daily]	[Not confident]	[Not confident]	[Somewhat confident]	[Very confident]	[Trust a human more]	[Trust a doctor more]	[Trust a human more]	[Trust a human more]	[Trust both equally]
[25-34]	[Female]	[Somewhat familiar]	[Daily]	[Neutral]	[Not confident]	[Somewhat confident]	[Somewhat confident]	[Unsure]	[Trust a doctor more]	[Trust a human more]	[Trust both equally]	[Trust AI more]
[35-44]	[Male]	[Somewhat familiar]	[Weekly]	[Somewhat confident]	[Somewhat confident]	[Somewhat confident]	[Somewhat confident]	[Trust a human more]	[Trust a doctor more]	[Trust both equally]	[Trust both equally]	[Trust both equally]
[35-44]	[Female]	[Somewhat familiar]	[Weekly]	[Neutral]	[Not confident]	[Neutral]	[Neutral]	[Trust both equally]	[Trust a doctor more]	[Trust both equally]	[Trust both equally]	[Unsure]
[18-24]	[Male]	[Somewhat familiar]	[Weekly]	[Somewhat confident]	[Neutral]	[Somewhat confident]	[Neutral]	[Trust AI more]	[Trust a doctor more]	[Trust a human more]	[Trust AI more]	[Trust myself more]
[35-44]	[Female]	[Very familiar]	[Daily]	[Very confident]	[Not confident]	[Not confident]	[Somewhat confident]	[Unsure]	[Unsure]	[Trust both equally]	[Unsure]	[Unsure]
[35-44]	[Male]	[Somewhat familiar]	[Daily]	[Somewhat confident]	[Somewhat confident]	[Very confident]	[Somewhat confident]	[Trust a human more]	[Trust a doctor more]	[Trust a human more]	[Trust a human more]	[Trust myself more]
[35-44]	[Male]	[Somewhat familiar]	[Weekly]	[Somewhat confident]	[Somewhat confident]	[Somewhat confident]	[Somewhat confident]	[Trust a human more]	[Trust a doctor more]	[Trust a human more]	[Trust a human more]	[Trust myself more]
[35-44]	[Female]	[Somewhat familiar]	[Weekly]	[Not confident]	[Not confident]	[Not confident]	[Not confident]	[Trust both equally]	[Unsure]	[Unsure]	[Unsure]	[Unsure]
[45-54]	[Female]	[Somewhat familiar]	[Daily]	[Somewhat confident]	[Somewhat confident]	[Somewhat confident]	[Somewhat confident]	[Trust AI more]	[Trust AI more]	[Trust a human more]	[Trust AI more]	[Trust AI more]
[35-44]	[Male]	[Very familiar]	[Weekly]	[Somewhat confident]	[Somewhat confident]	[Somewhat confident]	[Somewhat confident]	[Trust AI more]	[Trust a doctor more]	[Trust AI more]	[Trust AI more]	[Trust AI more]
[35-44]	[Male]	[Very familiar]	[Daily]	[Somewhat confident]	[Neutral]	[Somewhat confident]	[Somewhat confident]	[Trust a human more]	[Trust a doctor more]	[Trust both equally]	[Trust AI more]	[Trust both equally]
[35-44]	[Male]	[Very familiar]	[Weekly]	[Somewhat confident]	[Very confident]	[Somewhat confident]	[Very confident]	[Trust a human more]	[Trust both equally]	[Trust both equally]	[Trust a human more]	[Trust AI more]
[45-54]	[Female]	[Very familiar]	[Daily]	[Very confident]	[Somewhat confident]	[Somewhat confident]	[Somewhat confident]	[Trust a human more]	[Trust a doctor more]	[Trust a human more]	[Trust both equally]	[Trust myself more]
[35-44]	[Male]	[Somewhat familiar]	[Daily]	[Very confident]	[Neutral]	[Neutral]	[Neutral]	[Trust AI more]	[Unsure]	[Unsure]	[Trust AI more]	[Trust AI more]
[25-34]	[Female]	[Somewhat familiar]	[Weekly]	[Somewhat confident]	[Somewhat confident]	[Somewhat confident]	[Somewhat confident]	[Trust a human more]	[Trust a doctor more]	[Trust a human more]	[Trust a human more]	[Trust myself more]
[45-54]	[Male]	[Somewhat familiar]	[Rarely]	[Somewhat confident]	[Somewhat confident]	[Very confident]	[Somewhat confident]	[Trust AI more]	[Trust both equally]	[Trust AI more]	[Trust a human more]	[Trust AI more]
[35-44]	[Male]	[Somewhat familiar]	[Rarely]	[Very confident]	[Somewhat confident]	[Somewhat confident]	[Somewhat confident]	[Trust a human more]	[Trust a doctor more]	[Trust AI more]	[Trust AI more]	[Trust AI more]
[18-24]	[Female]	[Not familiar]	[Rarely]	[Very confident]	[Very confident]	[Very confident]	[Neutral]	[Trust AI more]	[Trust a doctor more]	[Trust AI more]	[Unsure]	[Trust AI more]
[18-24]	[Female]	[Very familiar]	[Rarely]	[Somewhat confident]	[Neutral]	[Very confident]	[Very confident]	[Trust a human more]	[Trust a doctor more]	[Trust AI more]	[Trust both equally]	[Trust AI more]
[45-54]	[Male]	[Somewhat familiar]	[Rarely]	[Neutral]	[Neutral]	[Neutral]	[Neutral]	[Trust a human more]	[Trust a doctor more]	[Trust a human more]	[Unsure]	[Trust both equally]
[25-34]	[Female]	[Very familiar]	[Rarely]	[Somewhat confident]	[Somewhat confident]	[Somewhat confident]	[Somewhat confident]	[Trust both equally]	[Trust both equally]	[Trust both equally]	[Trust both equally]	[Trust both equally]
[35-44]	[Female]	[Not familiar]	[Rarely]	[Neutral]	[Somewhat confident]	[Neutral]	[Not confident]	[Trust both equally]	[Trust a doctor more]	[Trust both equally]	[Trust both equally]	[Trust both equally]
[45-54]	[Male]	[Somewhat familiar]	[Weekly]	[Somewhat confident]	[Neutral]	[Somewhat confident]	[Very confident]	[Trust both equally]	[Trust a doctor more]	[Trust both equally]	[Trust AI more]	[Trust both equally]
[45-54]	[Female]	[Somewhat familiar]	[Daily]	[Somewhat confident]	[Somewhat confident]	[Somewhat confident]	[Somewhat confident]	[Trust a human more]	[Trust a doctor more]	[Trust a human more]	[Trust a human more]	[Trust myself more]
[18-24]	[Female]	[Very familiar]	[Rarely]	[Not confident]	[Not confident]	[Somewhat confident]	[Somewhat confident]	[Unsure]	[Trust a doctor more]	[Trust a human more]	[Unsure]	[Trust AI more]
[18-24]	[Female]	[Somewhat familiar]	[Weekly]	[Somewhat confident]	[Not confident]	[Very confident]	[Somewhat confident]	[Trust a human more]	[Trust a doctor more]	[Trust a human more]	[Trust a human more]	[Trust both equally]
[18-24]	[Female]	[Somewhat familiar]	[Rarely]	[Somewhat confident]	[Neutral]	[Somewhat confident]	[Neutral]	[Trust both equally]	[Trust a doctor more]	[Trust both equally]	[Trust both equally]	[Trust AI more]
[18-24]	[Female]	[Very familiar]	[Daily]	[Neutral]	[Very confident]	[Very confident]	[Not confident]	[Trust a human more]	[Unsure]	[Trust both equally]	[Trust AI more]	[Trust AI more]
[18-24]	[Female]	[Somewhat familiar]	[Rarely]	[Neutral]	[Not confident]	[Very confident]	[Somewhat confident]	[Trust a human more]	[Trust a doctor more]	[Trust both equally]	[Trust AI more]	[Trust AI more]
[18-24]	[Female]	[Somewhat familiar]	[Weekly]	[Somewhat confident]	[Neutral]	[Very confident]	[Very confident]	[Unsure]	[Unsure]	[Trust both equally]	[Trust both equally]	[Trust both equally]
[55+]	[Male]	[Not familiar]	[Rarely]	[Somewhat confident]	[Somewhat confident]	[Somewhat confident]	[Somewhat confident]	[Unsure]	[Unsure]	[Unsure]	[Unsure]	[Unsure]
[35-44]	[Female]	[Somewhat familiar]	[Daily]	[Somewhat confident]	[Somewhat confident]	[Somewhat confident]	[Somewhat confident]	[Trust a human more]	[Trust a doctor more]	[Trust both equally]	[Trust both equally]	[Trust AI more]
[55+]	[Male]	[Not familiar]	[Rarely]	[Somewhat confident]	[Not confident]	[Somewhat confident]	[Neutral]	[Trust AI more]	[Trust a doctor more]	[Trust AI more]	[Trust AI more]	[Trust AI more]
[35-44]	[Male]	[Very familiar]	[Daily]	[Somewhat confident]	[Somewhat confident]	[Somewhat confident]	[Somewhat confident]	[Trust both equally]	[Trust a doctor more]	[Trust AI more]	[Trust AI more]	[Trust both equally]
[45-54]	[Female]	[Very familiar]	[Daily]	[Somewhat confident]	[Not confident]	[Somewhat confident]	[Not confident]	[Trust a human more]	[Trust a doctor more]	[Trust AI more]	[Trust a human more]	[Trust myself more]
[35-44]	[Male]	[Very familiar]	[Daily]	[Somewhat confident]	[Somewhat confident]	[Somewhat confident]	[Somewhat confident]	[Trust both equally]	[Trust AI more]	[Trust AI more]	[Trust AI more]	[Trust both equally]
[18-24]	[Female]	[Very familiar]	[Never]	[Neutral]	[Neutral]	[Neutral]	[Neutral]	[Trust a human more]	[Trust a doctor more]	[Trust a human more]	[Trust a human more]	[Trust myself more]
[18-24]	[Female]	[Somewhat familiar]	[Weekly]	[Somewhat confident]	[Very confident]	[Somewhat confident]	[Somewhat confident]	[Trust both equally]	[Trust both equally]	[Trust a human more]	[Trust both equally]	[Trust both equally]
[18-24]	[Female]	[Very familiar]	[Daily]	[Very confident]	[Somewhat confident]	[Not confident]	[Not confident]	[Trust both equally]	[Unsure]	[Trust AI more]	[Unsure]	[Unsure]
[18-24]	[Female]	[Somewhat familiar]	[Weekly]	[Somewhat confident]	[Not confident]	[Neutral]	[Not confident]	[Trust a human more]	[Trust a doctor more]	[Trust both equally]	[Trust both equally]	[Trust AI more]
[18-24]	[Female]	[Somewhat familiar]	[Never]	[Neutral]	[Somewhat confident]	[Very confident]	[Somewhat confident]	[Trust a human more]	[Trust both equally]	[Unsure]	[Trust AI more]	[Trust AI more]
[18-24]	[Female]	[Very familiar]	[Daily]	[Very confident]	[Somewhat confident]	[Very confident]	[Very confident]	[Unsure]	[Unsure]	[Trust a human more]	[Trust AI more]	[Trust AI more]
[18-24]	[Female]	[Somewhat familiar]	[Weekly]	[Not confident]	[Not confident]	[Somewhat confident]	[Neutral]	[Trust a human more]	[Unsure]	[Trust both equally]	[Trust a human more]	[Trust AI more]
[18-24]	[Female]	[Somewhat familiar]	[Daily]	[Somewhat confident]	[Neutral]	[Very confident]	[Somewhat confident]	[Unsure]	[Trust both equally]	[Trust both equally]	[Trust a human more]	[Trust AI more]
[18-24]	[Female]	[Somewhat familiar]	[Rarely]	[Neutral]	[Not confident]	[Somewhat confident]	[Neutral]	[Trust a human more]	[Trust a doctor more]	[Trust AI more]	[Unsure]	[Trust AI more]
[18-24]	[Female]	[Somewhat familiar]	[Rarely]	[Somewhat confident]	[Somewhat confident]	[Very confident]	[Very confident]	[Trust both equally]	[Unsure]	[Trust both equally]	[Trust both equally]	[Trust AI more]
[25-34]	[Female]	[Not familiar]	[Rarely]	[Not confident]	[Very confident]	[Somewhat confident]	[Not confident]	[Trust a human more]	[Trust a doctor more]	[Trust AI more]	[Trust both equally]	[Unsure]
[35-44]	[Female]	[Somewhat familiar]	[Weekly]	[Very confident]	[Somewhat confident]	[Somewhat confident]	[Somewhat confident]	[Trust a human more]	[Trust a doctor more]	[Trust a human more]	[Trust AI more]	[Trust AI more]
[25-34]	[Female]	[Somewhat familiar]	[Weekly]	[Somewhat confident]	[Not confident]	[Somewhat confident]	[Somewhat confident]	[Trust both equally]	[Trust both equally]	[Trust AI more]	[Trust AI more]	[Trust AI more]
[18-24]	[Female]	[Somewhat familiar]	[Daily]	[Neutral]	[Not confident]	[Somewhat confident]	[Somewhat confident]	[Trust both equally]	[Unsure]	[Trust both equally]	[Trust both equally]	[Unsure]
[35-44]	[Female]	[Very familiar]	[Daily]	[Very confident]	[Very confident]	[Very confident]	[Very confident]	[Trust both equally]	[Trust a doctor more]	[Trust a human more]	[Trust both equally]	[Trust both equally]
[18-24]	[Female]	[Very familiar]	[Rarely]	[Neutral]	[Not confident]	[Somewhat confident]	[Somewhat confident]	[Trust a human more]	[Unsure]	[Trust a human more]	[Trust both equally]	[Trust myself more]
[35-44]	[Female]	[Somewhat familiar]	[Weekly]	[Somewhat confident]	[Somewhat confident]	[Very confident]	[Very confident]	[Trust a human more]	[Trust a doctor more]	[Trust both equally]	[Trust a human more]	[Trust AI more]
[18-24]	[Female]	[Somewhat familiar]	[Daily]	[Very confident]	[Somewhat confident]	[Somewhat confident]	[Very confident]	[Trust AI more]	[Trust both equally]	[Trust AI more]	[Trust a human more]	[Trust AI more]
[45-54]	[Female]	[Not familiar]	[Never]	[Not confident]	[Not confident]	[Somewhat confident]	[Not confident]	[Unsure]	[Unsure]	[Trust AI more]	[Trust a human more]	[Trust AI more]
[45-54]	[Female]	[Somewhat familiar]	[Rarely]	[Somewhat confident]	[Not confident]	[Somewhat confident]	[Somewhat confident]	[Trust both equally]	[Trust a doctor more]	[Trust AI more]	[Trust both equally]	[Trust AI more]
[18-24]	[Female]	[Very familiar]	[Weekly]	[Somewhat confident]	[Neutral]	[Very confident]	[Very confident]	[Unsure]	[Unsure]	[Trust both equally]	[Trust both equally]	[Trust both equally]
[18-24]	[Female]	[Very familiar]	[Weekly]	[Neutral]	[Not confident]	[Very confident]	[Very confident]	[Trust a human more]	[Trust a doctor more]	[Trust both equally]	[Trust both equally]	[Trust both equally]
[18-24]	[Female]	[Very familiar]	[Daily]	[Somewhat confident]	[Somewhat confident]	[Somewhat confident]	[Somewhat confident]	[Trust a human more]	[Trust a doctor more]	[Trust a human more]	[Trust AI more]	[Trust myself more]
[18-24]	[Female]	[Somewhat familiar]	[Weekly]	[Somewhat confident]	[Very confident]	[Somewhat confident]	[Somewhat confident]	[Trust a human more]	[Trust a doctor more]	[Trust a human more]	[Trust a human more]	[Trust myself more]
[18-24]	[Female]	[Somewhat familiar]	[Weekly]	[Somewhat confident]	[Very confident]	[Somewhat confident]	[Somewhat confident]	[Trust AI more]	[Trust a doctor more]	[Trust both equally]	[Unsure]	[Trust AI more]
[18-24]	[Female]	[Somewhat familiar]	[Rarely]	[Somewhat confident]	[Somewhat confident]	[Somewhat confident]	[Somewhat confident]	[Trust both equally]	[Trust a doctor more]	[Trust both equally]	[Trust both equally]	[Trust myself more]
[25-34]	[Male]	[Somewhat familiar]	[Rarely]	[Somewhat confident]	[Neutral]	[Somewhat confident]	[Very confident]	[Trust AI more]	[Trust a doctor more]	[Trust AI more]	[Trust AI more]	[Trust AI more]
[25-34]	[Male]	[Very familiar]	[Daily]	[Somewhat confident]	[Somewhat confident]	[Very confident]	[Somewhat confident]	[Trust a human more]	[Trust a doctor more]	[Trust a human more]	[Trust a human more]	[Trust myself more]
[25-34]	[Male]	[Very familiar]	[Daily]	[Somewhat confident]	[Neutral]	[Neutral]	[Neutral]	[Trust both equally]	[Trust a doctor more]	[Trust both equally]	[Trust both equally]	[Trust both equally]
[25-34]	[Female]	[Somewhat familiar]	[Weekly]	[Neutral]	[Not confident]	[Somewhat confident]	[Very confident]	[Trust AI more]	[Trust a doctor more]	[Trust a human more]	[Trust AI more]	[Trust AI more]
[18-24]	[Female]	[Very familiar]	[Rarely]	[Somewhat confident]	[Not confident]	[Very confident]	[Very confident]	[Trust both equally]	[Unsure]	[Trust AI more]	[Trust both equally]	[Trust AI more]
[25-34]	[Male]	[Somewhat familiar]	[Weekly]	[Somewhat confident]	[Neutral]	[Not confident]	[Somewhat confident]	[Trust a human more]	[Trust a doctor more]	[Trust a human more]	[Trust AI more]	[Trust AI more]
[18-24]	[Male]	[Very familiar]	[Daily]	[Neutral]	[Neutral]	[Neutral]	[Somewhat confident]	[Trust a human more]	[Trust a doctor more]	[Trust AI more]	[Trust both equally]	[Trust myself more]
[18-24]	[Female]	[Somewhat familiar]	[Weekly]	[Somewhat confident]	[Somewhat confident]	[Very confident]	[Neutral]	[Trust a human more]	[Trust both equally]	[Trust both equally]	[Trust AI more]	[Trust myself more]
[55+]	[Male]	[Somewhat familiar]	[Never]	[Neutral]	[Somewhat confident]	[Neutral]	[Neutral]	[Trust both equally]	[Trust both equally]	[Trust both equally]	[Trust both equally]	[Trust both equally]
[45-54]	[Male]	[Very familiar]	[Weekly]	[Somewhat confident]	[Somewhat confident]	[Somewhat confident]	[Somewhat confident]	[Trust both equally]	[Trust a doctor more]	[Trust a human more]	[Trust a human more]	[Trust myself more]
[35-44]	[Female]	[Very familiar]	[Daily]	[Very confident]	[Very confident]	[Somewhat confident]	[Somewhat confident]	[Trust both equally]	[Trust both equally]	[Trust both equally]	[Trust both equally]	[Trust both equally]
[25-34]	[Female]	[Somewhat familiar]	[Daily]	[Somewhat confident]	[Not confident]	[Somewhat confident]	[Neutral]	[Trust AI more]	[Trust a doctor more]	[Trust a human more]	[Trust AI more]	[Trust AI more]
[45-54]	[Female]	[Not familiar]	[Never]	[Neutral]	[Neutral]	[Not confident]	[Somewhat confident]	[Trust a human more]	[Trust both equally]	[Trust both equally]	[Trust a human more]	[Trust myself more]
[35-44]	[Female]	[Very familiar]	[Never]	[Very confident]	[Neutral]	[Neutral]	[Somewhat confident]	[Trust AI more]	[Trust both equally]	[Trust both equally]	[Trust AI more]	[Unsure]
[35-44]	[Female]	[Somewhat familiar]	[Rarely]	[Neutral]	[Not confident]	[Very confident]	[Neutral]	[Trust AI more]	[Trust a doctor more]	[Trust AI more]	[Trust AI more]	[Trust AI more]
[35-44]	[Female]	[Somewhat familiar]	[Rarely]	[Very confident]	[Somewhat confident]	[Not confident]	[Very confident]	[Trust a human more]	[Trust a doctor more]	[Trust a human more]	[Trust a human more]	[Trust myself more]
[18-24]	[Female]	[Somewhat familiar]	[Rarely]	[Very confident]	[Very confident]	[Very confident]	[Somewhat confident]	[Unsure]	[Unsure]	[Unsure]	[Unsure]	[Unsure]
[18-24]	[Female]	[Somewhat familiar]	[Rarely]	[Not confident]	[Not confident]	[Neutral]	[Somewhat confident]	[Trust a human more]	[Unsure]	[Unsure]	[Unsure]	[Unsure]
[18-24]	[Female]	[Somewhat familiar]	[Daily]	[Somewhat confident]	[Neutral]	[Very confident]	[Very confident]	[Trust a human more]	[Trust both equally]	[Trust a human more]	[Trust a human more]	[Trust AI more]
[25-34]	[Female]	[Somewhat familiar]	[Daily]	[Somewhat confident]	[Somewhat confident]	[Very confident]	[Very confident]	[Trust a human more]	[Trust a doctor more]	[Trust a human more]	[Trust a human more]	[Trust AI more]
[55+]	[Male]	[Very familiar]	[Weekly]	[Somewhat confident]	[Somewhat confident]	[Somewhat confident]	[Somewhat confident]	[Trust a human more]	[Trust both equally]	[Trust a human more]	[Trust a human more]	[Trust myself more]
[55+]	[Male]	[Somewhat familiar]	[Weekly]	[Somewhat confident]	[Neutral]	[Somewhat confident]	[Somewhat confident]	[Trust a human more]	[Trust a doctor more]	[Trust a human more]	[Trust a human more]	[Trust both equally]
[35-44]	[Male]	[Very familiar]	[Daily]	[Somewhat confident]	[Somewhat confident]	[Very confident]	[Neutral]	[Trust a human more]	[Trust a doctor more]	[Trust a human more]	[Trust AI more]	[Trust AI more]
[18-24]	[Male]	[Somewhat familiar]	[Rarely]	[Neutral]	[Somewhat confident]	[Very confident]	[Somewhat confident]	[Trust a human more]	[Unsure]	[Trust a human more]	[Trust AI more]	[Trust both equally]
[25-34]	[Male]	[Very familiar]	[Daily]	[Somewhat confident]	[Very confident]	[Somewhat confident]	[Very confident]	[Trust a human more]	[Trust a doctor more]	[Trust AI more]	[Trust AI more]	[Trust AI more]
[25-34]	[Female]	[Very familiar]	[Daily]	[Neutral]	[Very confident]	[Very confident]	[Somewhat confident]	[Trust a human more]	[Trust both equally]	[Trust AI more]	[Trust both equally]	[Trust both equally]
[18-24]	[Female]	[Very familiar]	[Weekly]	[Very confident]	[Somewhat confident]	[Neutral]	[Very confident]	[Trust AI more]	[Trust both equally]	[Trust AI more]	[Trust a human more]	[Trust myself more]
[18-24]	[Female]	[Somewhat familiar]	[Weekly]	[Somewhat confident]	[Neutral]	[Somewhat confident]	[Somewhat confident]	[Trust a human more]	[Trust a doctor more]	[Trust a human more]	[Trust a human more]	[Trust both equally]
[45-54]	[Male]	[Somewhat familiar]	[Rarely]	[Neutral]	[Neutral]	[Not confident]	[Neutral]	[Trust a human more]	[Trust a doctor more]	[Trust a human more]	[Trust both equally]	[Trust AI more]
[18-24]	[Female]	[Somewhat familiar]	[Daily]	[Somewhat confident]	[Somewhat confident]	[Somewhat confident]	[Very confident]	[Trust a human more]	[Trust a doctor more]	[Trust both equally]	[Trust both equally]	[Trust AI more]
[18-24]	[Female]	[Not familiar]	[Never]	[Not confident]	[Neutral]	[Very confident]	[Somewhat confident]	[Trust a human more]	[Trust both equally]	[Trust a human more]	[Unsure]	[Trust AI more]
[25-34]	[Female]	[Very familiar]	[Daily]	[Very confident]	[Somewhat confident]	[Neutral]	[Very confident]	[Trust a human more]	[Trust AI more]	[Trust a human more]	[Trust AI more]	[Trust myself more]
[18-24]	[Female]	[Somewhat familiar]	[Never]	[Neutral]	[Neutral]	[Very confident]	[Very confident]	[Trust AI more]	[Trust AI more]	[Trust AI more]	[Trust a human more]	[Trust AI more]
[18-24]	[Male]	[Very familiar]	[Daily]	[Not confident]	[Not confident]	[Very confident]	[Not confident]	[Trust AI more]	[Trust AI more]	[Trust AI more]	[Trust both equally]	[Trust myself more]
[35-44]	[Male]	[Very familiar]	[Daily]	[Very confident]	[Very confident]	[Somewhat confident]	[Very confident]	[Trust a human more]	[Trust a doctor more]	[Trust AI more]	[Trust AI more]	[Trust AI more]
[45-54]	[Male]	[Somewhat familiar]	[Daily]	[Somewhat confident]	[Somewhat confident]	[Somewhat confident]	[Somewhat confident]	[Trust AI more]	[Trust AI more]	[Trust AI more]	[Trust AI more]	[Trust AI more]
[55+]	[Male]	[Very familiar]	[Daily]	[Very confident]	[Very confident]	[Somewhat confident]	[Very confident]	[Trust both equally]	[Trust a doctor more]	[Trust a human more]	[Trust a human more]	[Trust myself more]
[45-54]	[Male]	[Very familiar]	[Daily]	[Somewhat confident]	[Somewhat confident]	[Somewhat confident]	[Very confident]	[Trust AI more]	[Trust a doctor more]	[Trust AI more]	[Trust AI more]	[Trust AI more]
[45-54]	[Male]	[Somewhat familiar]	[Weekly]	[Very confident]	[Somewhat confident]	[Somewhat confident]	[Very confident]	[Trust both equally]	[Trust AI more]	[Trust a human more]	[Trust a human more]	[Trust myself more]
[35-44]	[Female]	[Somewhat familiar]	[Daily]	[Somewhat confident]	[Very confident]	[Very confident]	[Somewhat confident]	[Trust AI more]	[Trust AI more]	[Trust a human more]	[Trust a human more]	[Trust myself more]
[35-44]	[Male]	[Very familiar]	[Weekly]	[Somewhat confident]	[Very confident]	[Very confident]	[Very confident]	[Trust AI more]	[Trust a doctor more]	[Trust a human more]	[Trust a human more]	[Trust myself more]
[35-44]	[Male]	[Somewhat familiar]	[Weekly]	[Somewhat confident]	[Somewhat confident]	[Somewhat confident]	[Somewhat confident]	[Trust both equally]	[Trust both equally]	[Trust both equally]	[Trust both equally]	[Trust both equally]
[35-44]	[Female]	[Somewhat familiar]	[Weekly]	[Somewhat confident]	[Neutral]	[Very confident]	[Somewhat confident]	[Trust AI more]	[Trust a doctor more]	[Trust a human more]	[Trust AI more]	[Trust AI more]
[18-24]	[Male]	[Somewhat familiar]	[Daily]	[Neutral]	[Not confident]	[Neutral]	[Very confident]	[Trust AI more]	[Trust a doctor more]	[Trust both equally]	[Trust AI more]	[Trust AI more]
[35-44]	[Male]	[Very familiar]	[Daily]	[Somewhat confident]	[Somewhat confident]	[Somewhat confident]	[Somewhat confident]	[Unsure]	[Unsure]	[Unsure]	[Trust AI more]	[Trust AI more]
[35-44]	[Female]	[Very familiar]	[Weekly]	[Somewhat confident]	[Neutral]	[Somewhat confident]	[Very confident]	[Trust a human more]	[Trust a doctor more]	[Trust a human more]	[Trust a human more]	[Trust both equally]
[55+]	[Male]	[Somewhat familiar]	[Rarely]	[Neutral]	[Neutral]	[Neutral]	[Neutral]	[Unsure]	[Unsure]	[Unsure]	[Unsure]	[Unsure]
[45-54]	[Female]	[Not familiar]	[Rarely]	[Neutral]	[Neutral]	[Neutral]	[Neutral]	[Trust a human more]	[Trust a doctor more]	[Trust a human more]	[Trust a human more]	[Trust myself more]
[45-54]	[Male]	[Somewhat familiar]	[Weekly]	[Neutral]	[Neutral]	[Neutral]	[Neutral]	[Trust a human more]	[Trust a doctor more]	[Trust AI more]	[Trust both equally]	[Trust myself more]
[35-44]	[Female]	[Very familiar]	[Daily]	[Somewhat confident]	[Somewhat confident]	[Somewhat confident]	[Very confident]	[Trust a human more]	[Trust a doctor more]	[Trust AI more]	[Trust AI more]	[Trust AI more]
[35-44]	[Female]	[Very familiar]	[Rarely]	[Neutral]	[Neutral]	[Somewhat confident]	[Very confident]	[Trust both equally]	[Trust a doctor more]	[Trust AI more]	[Trust AI more]	[Trust myself more]
[45-54]	[Male]	[Somewhat familiar]	[Daily]	[Very confident]	[Somewhat confident]	[Somewhat confident]	[Somewhat confident]	[Trust a human more]	[Trust a doctor more]	[Trust a human more]	[Trust a human more]	[Trust myself more]
[55+]	[Male]	[Somewhat familiar]	[Weekly]	[Somewhat confident]	[Somewhat confident]	[Very confident]	[Very confident]	[Trust AI more]	[Trust a doctor more]	[Trust AI more]	[Trust AI more]	[Trust AI more]
[18-24]	[Female]	[Very familiar]	[Weekly]	[Very confident]	[Somewhat confident]	[Somewhat confident]	[Not confident]	[Trust a human more]	[Unsure]	[Unsure]	[Unsure]	[Trust both equally]
[18-24]	[Female]	[Very familiar]	[Weekly]	[Somewhat confident]	[Somewhat confident]	[Neutral]	[Somewhat confident]	[Trust both equally]	[Trust a doctor more]	[Trust both equally]	[Trust AI more]	[Trust myself more]
[18-24]	[Female]	[Somewhat familiar]	[Weekly]	[Somewhat confident]	[Neutral]	[Neutral]	[Somewhat confident]	[Trust a human more]	[Trust a doctor more]	[Trust AI more]	[Trust both equally]	[Trust myself more]
[55+]	[Male]	[Somewhat familiar]	[Rarely]	[Somewhat confident]	[Very confident]	[Very confident]	[Very confident]	[Trust AI more]	[Trust AI more]	[Trust AI more]	[Trust AI more]	[Trust AI more]
[18-24]	[Female]	[Somewhat familiar]	[Weekly]	[Somewhat confident]	[Not confident]	[Not confident]	[Neutral]	[Trust a human more]	[Trust a doctor more]	[Trust a human more]	[Trust both equally]	[Trust myself more]
[18-24]	[Male]	[Somewhat familiar]	[Daily]	[Neutral]	[Very confident]	[Very confident]	[Neutral]	[Unsure]	[Unsure]	[Unsure]	[Unsure]	[Trust AI more]
[45-54]	[Male]	[Not familiar]	[Never]	[Not confident]	[Not confident]	[Not confident]	[Not confident]	[Trust a human more]	[Trust a doctor more]	[Trust a human more]	[Trust a human more]	[Trust myself more]
[45-54]	[Female]	[Not familiar]	[Rarely]	[Somewhat confident]	[Not confident]	[Somewhat confident]	[Somewhat confident]	[Trust AI more]	[Trust a doctor more]	[Trust a human more]	[Trust a human more]	[Trust both equally]
[18-24]	[Female]	[Very familiar]	[Daily]	[Neutral]	[Neutral]	[Very confident]	[Very confident]	[Trust AI more]	[Trust AI more]	[Trust AI more]	[Trust AI more]	[Trust AI more]
[18-24]	[Female]	[Very familiar]	[Daily]	[Very confident]	[Very confident]	[Very confident]	[Very confident]	[Trust AI more]	[Trust AI more]	[Trust AI more]	[Trust AI more]	[Trust AI more]
[18-24]	[Female]	[Somewhat familiar]	[Weekly]	[Somewhat confident]	[Neutral]	[Very confident]	[Somewhat confident]	[Trust both equally]	[Trust both equally]	[Trust AI more]	[Trust both equally]	[Trust AI more]
[45-54]	[Male]	[Not familiar]	[Never]	[Neutral]	[Neutral]	[Very confident]	[Very confident]	[Trust AI more]	[Trust a doctor more]	[Trust AI more]	[Trust AI more]	[Trust AI more]
[18-24]	[Female]	[Somewhat familiar]	[Never]	[Not confident]	[Not confident]	[Not confident]	[Not confident]	[Unsure]	[Unsure]	[Unsure]	[Unsure]	[Unsure]
[18-24]	[Female]	[Somewhat familiar]	[Daily]	[Neutral]	[Neutral]	[Neutral]	[Somewhat confident]	[Trust both equally]	[Trust a doctor more]	[Unsure]	[Unsure]	[Trust both equally]
[35-44]	[Male]	[Very familiar]	[Weekly]	[Somewhat confident]	[Somewhat confident]	[Somewhat confident]	[Somewhat confident]	[Trust a human more]	[Trust a doctor more]	[Trust a human more]	[Trust a human more]	[Trust myself more]
[45-54]	[Male]	[Somewhat familiar]	[Rarely]	[Not confident]	[Not confident]	[Very confident]	[Somewhat confident]	[Trust AI more]	[Trust a doctor more]	[Trust AI more]	[Trust AI more]	[Trust AI more]
[35-44]	[Female]	[Very familiar]	[Daily]	[Very confident]	[Somewhat confident]	[Very confident]	[Very confident]	[Trust AI more]	[Trust a doctor more]	[Trust AI more]	[Trust AI more]	[Trust AI more]
[25-34]	[Male]	[Very familiar]	[Rarely]	[Very confident]	[Neutral]	[Very confident]	[Somewhat confident]	[Unsure]	[Trust both equally]	[Unsure]	[Trust AI more]	[Trust AI more]
[35-44]	[Male]	[Very familiar]	[Daily]	[Very confident]	[Neutral]	[Very confident]	[Neutral]	[Trust both equally]	[Trust both equally]	[Trust AI more]	[Trust AI more]	[Trust AI more]
[25-34]	[Female]	[Somewhat familiar]	[Rarely]	[Neutral]	[Neutral]	[Neutral]	[Neutral]	[Trust a human more]	[Trust a doctor more]	[Trust a human more]	[Trust a human more]	[Trust myself more]
[25-34]	[Male]	[Somewhat familiar]	[Daily]	[Somewhat confident]	[Somewhat confident]	[Neutral]	[Somewhat confident]	[Trust a human more]	[Trust both equally]	[Trust AI more]	[Trust AI more]	[Trust AI more]
[25-34]	[Female]	[Somewhat familiar]	[Daily]	[Somewhat confident]	[Neutral]	[Very confident]	[Very confident]	[Trust a human more]	[Trust a doctor more]	[Trust both equally]	[Trust both equally]	[Trust AI more]
[18-24]	[Female]	[Very familiar]	[Never]	[Neutral]	[Not confident]	[Neutral]	[Not confident]	[Trust a human more]	[Trust a doctor more]	[Trust both equally]	[Trust a human more]	[Trust both equally]
[18-24]	[Female]	[Somewhat familiar]	[Daily]	[Very confident]	[Very confident]	[Very confident]	[Very confident]	[Unsure]	[Trust a doctor more]	[Trust a human more]	[Unsure]	[Trust AI more]
[18-24]	[Female]	[Not familiar]	[Rarely]	[Not confident]	[Not confident]	[Not confident]	[Not confident]	[Trust a human more]	[Trust a doctor more]	[Trust a human more]	[Trust a human more]	[Trust myself more]
[18-24]	[Female]	[Very familiar]	[Rarely]	[Neutral]	[Somewhat confident]	[Very confident]	[Very confident]	[Trust a human more]	[Trust both equally]	[Trust both equally]	[Trust AI more]	[Trust AI more]
[18-24]	[Female]	[Very familiar]	[Weekly]	[Neutral]	[Neutral]	[Neutral]	[Neutral]	[Trust AI more]	[Trust AI more]	[Trust a human more]	[Trust both equally]	[Trust myself more]
[18-24]	[Female]	[Very familiar]	[Daily]	[Somewhat confident]	[Neutral]	[Neutral]	[Neutral]	[Trust both equally]	[Trust a doctor more]	[Trust a human more]	[Trust AI more]	[Trust AI more]
[18-24]	[Female]	[Somewhat familiar]	[Daily]	[Somewhat confident]	[Neutral]	[Very confident]	[Very confident]	[Trust AI more]	[Trust both equally]	[Trust a human more]	[Trust a human more]	[Trust AI more]
[25-34]	[Female]	[Somewhat familiar]	[Weekly]	[Somewhat confident]	[Somewhat confident]	[Very confident]	[Somewhat confident]	[Unsure]	[Trust a doctor more]	[Trust a human more]	[Unsure]	[Trust both equally]
[18-24]	[Female]	[Somewhat familiar]	[Weekly]	[Somewhat confident]	[Somewhat confident]	[Neutral]	[Somewhat confident]	[Trust both equally]	[Trust a doctor more]	[Trust a human more]	[Trust both equally]	[Trust both equally]
[35-44]	[Female]	[Very familiar]	[Daily]	[Very confident]	[Somewhat confident]	[Very confident]	[Very confident]	[Trust a human more]	[Trust a doctor more]	[Trust AI more]	[Trust AI more]	[Trust AI more]
[25-34]	[Female]	[Very familiar]	[Daily]	[Very confident]	[Very confident]	[Very confident]	[Somewhat confident]	[Trust AI more]	[Trust a doctor more]	[Trust both equally]	[Trust a human more]	[Trust both equally]
[18-24]	[Female]	[Somewhat familiar]	[Daily]	[Somewhat confident]	[Somewhat confident]	[Somewhat confident]	[Neutral]	[Trust AI more]	[Trust both equally]	[Trust both equally]	[Trust a human more]	[Unsure]
[35-44]	[Female]	[Very familiar]	[Daily]	[Somewhat confident]	[Somewhat confident]	[Neutral]	[Somewhat confident]	[Trust a human more]	[Trust a doctor more]	[Trust both equally]	[Trust a human more]	[Trust myself more]
[18-24]	[Female]	[Not familiar]	[Weekly]	[Neutral]	[Not confident]	[Somewhat confident]	[Neutral]	[Trust a human more]	[Trust both equally]	[Trust both equally]	[Trust a human more]	[Trust both equally]
[18-24]	[Female]	[Somewhat familiar]	[Daily]	[Somewhat confident]	[Neutral]	[Somewhat confident]	[Very confident]	[Unsure]	[Unsure]	[Trust both equally]	[Trust both equally]	[Trust AI more]
[25-34]	[Male]	[Very familiar]	[Daily]	[Somewhat confident]	[Very confident]	[Not confident]	[Very confident]	[Trust AI more]	[Trust a doctor more]	[Trust AI more]	[Trust a human more]	[Trust myself more]
[18-24]	[Female]	[Very familiar]	[Weekly]	[Somewhat confident]	[Neutral]	[Neutral]	[Neutral]	[Trust a human more]	[Trust a doctor more]	[Trust a human more]	[Trust a human more]	[Trust AI more]
[18-24]	[Female]	[Somewhat familiar]	[Daily]	[Very confident]	[Somewhat confident]	[Somewhat confident]	[Somewhat confident]	[Trust both equally]	[Trust a doctor more]	[Trust AI more]	[Trust both equally]	[Trust AI more]
[18-24]	[Female]	[Very familiar]	[Daily]	[Somewhat confident]	[Not confident]	[Not confident]	[Somewhat confident]	[Unsure]	[Trust a doctor more]	[Unsure]	[Trust both equally]	[Unsure]
[18-24]	[Female]	[Somewhat familiar]	[Daily]	[Somewhat confident]	[Somewhat confident]	[Very confident]	[Somewhat confident]	[Trust AI more]	[Trust both equally]	[Trust both equally]	[Trust AI more]	[Trust AI more]
[18-24]	[Male]	[Somewhat familiar]	[Daily]	[Neutral]	[Somewhat confident]	[Somewhat confident]	[Neutral]	[Trust AI more]	[Trust a doctor more]	[Trust both equally]	[Unsure]	[Trust AI more]
[18-24]	[Female]	[Very familiar]	[Weekly]	[Very confident]	[Not confident]	[Somewhat confident]	[Somewhat confident]	[Trust a human more]	[Trust both equally]	[Trust AI more]	[Trust both equally]	[Trust both equally]
[45-54]	[Female]	[Somewhat familiar]	[Rarely]	[Somewhat confident]	[Not confident]	[Somewhat confident]	[Somewhat confident]	[Trust both equally]	[Trust a doctor more]	[Trust both equally]	[Trust a human more]	[Trust myself more]
[45-54]	[Male]	[Somewhat familiar]	[Weekly]	[Somewhat confident]	[Not confident]	[Somewhat confident]	[Somewhat confident]	[Trust a human more]	[Trust both equally]	[Trust both equally]	[Trust AI more]	[Trust myself more]
[25-34]	[Female]	[Somewhat familiar]	[Rarely]	[Somewhat confident]	[Somewhat confident]	[Neutral]	[Somewhat confident]	[Trust both equally]	[Unsure]	[Trust both equally]	[Trust AI more]	[Trust AI more]
[18-24]	[Female]	[Very familiar]	[Daily]	[Very confident]	[Neutral]	[Very confident]	[Very confident]	[Trust AI more]	[Trust a doctor more]	[Trust both equally]	[Trust AI more]	[Trust AI more]
[55+]	[Male]	[Not familiar]	[Rarely]	[Neutral]	[Neutral]	[Somewhat confident]	[Neutral]	[Trust a human more]	[Trust a doctor more]	[Trust a human more]	[Trust a human more]	[Trust myself more]
[18-24]	[Female]	[Very familiar]	[Daily]	[Somewhat confident]	[Very confident]	[Very confident]	[Somewhat confident]	[Trust AI more]	[Trust a doctor more]	[Trust both equally]	[Trust AI more]	[Trust AI more]
[35-44]	[Male]	[Very familiar]	[Daily]	[Neutral]	[Not confident]	[Somewhat confident]	[Somewhat confident]	[Trust AI more]	[Trust AI more]	[Trust AI more]	[Trust a human more]	[Trust AI more]
[18-24]	[Female]	[Somewhat familiar]	[Weekly]	[Somewhat confident]	[Neutral]	[Neutral]	[Neutral]	[Trust a human more]	[Trust both equally]	[Trust both equally]	[Trust both equally]	[Trust both equally]
[18-24]	[Female]	[Somewhat familiar]	[Daily]	[Somewhat confident]	[Somewhat confident]	[Very confident]	[Very confident]	[Trust a human more]	[Trust a doctor more]	[Trust both equally]	[Trust both equally]	[Trust AI more]
[18-24]	[Female]	[Very familiar]	[Daily]	[Very confident]	[Somewhat confident]	[Somewhat confident]	[Very confident]	[Trust AI more]	[Trust a doctor more]	[Trust AI more]	[Trust AI more]	[Trust AI more]
[18-24]	[Female]	[Somewhat familiar]	[Rarely]	[Very confident]	[Neutral]	[Very confident]	[Somewhat confident]	[Trust both equally]	[Unsure]	[Trust both equally]	[Trust a human more]	[Trust AI more]
[18-24]	[Female]	[Somewhat familiar]	[Weekly]	[Not confident]	[Not confident]	[Very confident]	[Somewhat confident]	[Trust a human more]	[Unsure]	[Trust a human more]	[Trust both equally]	[Trust AI more]
[18-24]	[Male]	[Somewhat familiar]	[Rarely]	[Neutral]	[Not confident]	[Somewhat confident]	[Somewhat confident]	[Unsure]	[Trust both equally]	[Unsure]	[Trust both equally]	[Unsure]
[35-44]	[Female]	[Very familiar]	[Daily]	[Neutral]	[Neutral]	[Somewhat confident]	[Neutral]	[Unsure]	[Trust both equally]	[Trust AI more]	[Trust AI more]	[Trust AI more]
[18-24]	[Female]	[Not familiar]	[Weekly]	[Somewhat confident]	[Very confident]	[Somewhat confident]	[Somewhat confident]	[Trust both equally]	[Trust both equally]	[Trust both equally]	[Trust both equally]	[Trust both equally]
[25-34]	[Male]	[Very familiar]	[Daily]	[Neutral]	[Neutral]	[Somewhat confident]	[Neutral]	[Trust a human more]	[Trust a doctor more]	[Trust a human more]	[Trust both equally]	[Unsure]
[25-34]	[Male]	[Somewhat familiar]	[Rarely]	[Somewhat confident]	[Somewhat confident]	[Very confident]	[Neutral]	[Unsure]	[Trust both equally]	[Trust a human more]	[Trust AI more]	[Trust AI more]
[18-24]	[Female]	[Somewhat familiar]	[Weekly]	[Somewhat confident]	[Very confident]	[Somewhat confident]	[Somewhat confident]	[Trust AI more]	[Trust both equally]	[Trust AI more]	[Unsure]	[Trust AI more]
[18-24]	[Female]	[Very familiar]	[Daily]	[Somewhat confident]	[Not confident]	[Neutral]	[Neutral]	[Trust both equally]	[Trust a doctor more]	[Trust AI more]	[Trust a human more]	[Trust both equally]
[25-34]	[Female]	[Somewhat familiar]	[Daily]	[Neutral]	[Not confident]	[Somewhat confident]	[Not confident]	[Trust AI more]	[Trust a doctor more]	[Trust AI more]	[Trust AI more]	[Trust AI more]
[18-24]	[Female]	[Somewhat familiar]	[Weekly]	[Very confident]	[Somewhat confident]	[Very confident]	[Somewhat confident]	[Trust a human more]	[Trust AI more]	[Trust AI more]	[Trust AI more]	[Trust AI more]
[25-34]	[Male]	[Very familiar]	[Weekly]	[Somewhat confident]	[Somewhat confident]	[Neutral]	[Neutral]	[Trust a human more]	[Trust both equally]	[Trust both equally]	[Trust both equally]	[Trust both equally]
[35-44]	[Female]	[Somewhat familiar]	[Daily]	[Somewhat confident]	[Neutral]	[Very confident]	[Very confident]	[Trust AI more]	[Trust a doctor more]	[Trust AI more]	[Trust AI more]	[Trust AI more]
[18-24]	[Female]	[Very familiar]	[Weekly]	[Neutral]	[Very confident]	[Somewhat confident]	[Somewhat confident]	[Trust both equally]	[Trust a doctor more]	[Trust AI more]	[Unsure]	[Trust AI more]
[18-24]	[Female]	[Somewhat familiar]	[Rarely]	[Neutral]	[Neutral]	[Neutral]	[Neutral]	[Trust a human more]	[Trust both equally]	[Trust both equally]	[Trust a human more]	[Unsure]
[18-24]	[Female]	[Somewhat familiar]	[Never]	[Very confident]	[Neutral]	[Somewhat confident]	[Very confident]	[Trust a human more]	[Trust a doctor more]	[Trust a human more]	[Trust a human more]	[Trust myself more]
[18-24]	[Female]	[Not familiar]	[Daily]	[Very confident]	[Very confident]	[Very confident]	[Very confident]	[Trust AI more]	[Trust a doctor more]	[Trust a human more]	[Trust AI more]	[Trust myself more]
[18-24]	[Female]	[Somewhat familiar]	[Rarely]	[Neutral]	[Not confident]	[Neutral]	[Neutral]	[Trust a human more]	[Trust a doctor more]	[Unsure]	[Trust both equally]	[Trust myself more]
[18-24]	[Female]	[Very familiar]	[Daily]	[Somewhat confident]	[Somewhat confident]	[Somewhat confident]	[Somewhat confident]	[Trust both equally]	[Trust both equally]	[Trust AI more]	[Trust AI more]	[Trust AI more]
[18-24]	[Female]	[Very familiar]	[Daily]	[Somewhat confident]	[Neutral]	[Very confident]	[Somewhat confident]	[Trust a human more]	[Trust both equally]	[Trust AI more]	[Trust both equally]	[Trust both equally]
[18-24]	[Female]	[Somewhat familiar]	[Weekly]	[Neutral]	[Somewhat confident]	[Neutral]	[Neutral]	[Trust a human more]	[Trust both equally]	[Trust both equally]	[Trust both equally]	[Trust myself more]
[18-24]	[Female]	[Somewhat familiar]	[Weekly]	[Neutral]	[Neutral]	[Neutral]	[Neutral]	[Trust a human more]	[Trust a doctor more]	[Trust a human more]	[Unsure]	[Unsure]
[18-24]	[Female]	[Somewhat familiar]	[Weekly]	[Somewhat confident]	[Somewhat confident]	[Very confident]	[Neutral]	[Trust a human more]	[Unsure]	[Trust AI more]	[Trust AI more]	[Trust myself more]
[18-24]	[Female]	[Somewhat familiar]	[Never]	[Somewhat confident]	[Neutral]	[Very confident]	[Very confident]	[Trust both equally]	[Trust both equally]	[Trust both equally]	[Trust both equally]	[Trust both equally]
[18-24]	[Female]	[Somewhat familiar]	[Weekly]	[Somewhat confident]	[Somewhat confident]	[Very confident]	[Neutral]	[Trust a human more]	[Trust a doctor more]	[Trust AI more]	[Trust AI more]	[Trust AI more]
[18-24]	[Female]	[Somewhat familiar]	[Daily]	[Neutral]	[Not confident]	[Somewhat confident]	[Very confident]	[Trust both equally]	[Trust a doctor more]	[Trust AI more]	[Trust a human more]	[Trust myself more]
[18-24]	[Female]	[Somewhat familiar]	[Daily]	[Neutral]	[Not confident]	[Somewhat confident]	[Somewhat confident]	[Trust a human more]	[Trust both equally]	[Trust AI more]	[Trust AI more]	[Trust myself more]
[18-24]	[Female]	[Very familiar]	[Weekly]	[Very confident]	[Very confident]	[Very confident]	[Very confident]	[Trust both equally]	[Trust both equally]	[Trust AI more]	[Trust a human more]	[Trust myself more]
[18-24]	[Female]	[Very familiar]	[Weekly]	[Somewhat confident]	[Neutral]	[Somewhat confident]	[Somewhat confident]	[Unsure]	[Trust a doctor more]	[Trust both equally]	[Trust both equally]	[Trust both equally]
[18-24]	[Female]	[Somewhat familiar]	[Rarely]	[Neutral]	[Not confident]	[Not confident]	[Neutral]	[Trust both equally]	[Trust a doctor more]	[Unsure]	[Trust AI more]	[Trust AI more]
[18-24]	[Female]	[Very familiar]	[Weekly]	[Very confident]	[Very confident]	[Very confident]	[Very confident]	[Trust both equally]	[Trust both equally]	[Trust both equally]	[Trust both equally]	[Trust both equally]
[18-24]	[Female]	[Very familiar]	[Daily]	[Neutral]	[Not confident]	[Very confident]	[Very confident]	[Trust a human more]	[Trust a doctor more]	[Trust both equally]	[Trust both equally]	[Trust myself more]
[18-24]	[Female]	[Somewhat familiar]	[Daily]	[Neutral]	[Not confident]	[Very confident]	[Very confident]	[Trust a human more]	[Trust a doctor more]	[Trust AI more]	[Trust AI more]	[Trust AI more]
[25-34]	[Female]	[Somewhat familiar]	[Daily]	[Somewhat confident]	[Neutral]	[Somewhat confident]	[Very confident]	[Trust both equally]	[Trust a doctor more]	[Trust both equally]	[Trust a human more]	[Trust AI more]
[18-24]	[Female]	[Very familiar]	[Daily]	[Somewhat confident]	[Very confident]	[Somewhat confident]	[Very confident]	[Trust both equally]	[Trust a doctor more]	[Trust a human more]	[Trust AI more]	[Trust myself more]
[18-24]	[Female]	[Somewhat familiar]	[Daily]	[Not confident]	[Somewhat confident]	[Very confident]	[Somewhat confident]	[Trust both equally]	[Trust a doctor more]	[Trust AI more]	[Trust both equally]	[Trust both equally]
[35-44]	[Female]	[Somewhat familiar]	[Never]	[Very confident]	[Very confident]	[Very confident]	[Very confident]	[Unsure]	[Unsure]	[Trust both equally]	[Unsure]	[Trust AI more]
[18-24]	[Female]	[Very familiar]	[Weekly]	[Neutral]	[Not confident]	[Very confident]	[Somewhat confident]	[Trust both equally]	[Trust a doctor more]	[Trust AI more]	[Trust both equally]	[Trust AI more]
[18-24]	[Female]	[Somewhat familiar]	[Daily]	[Neutral]	[Somewhat confident]	[Very confident]	[Very confident]	[Trust AI more]	[Trust both equally]	[Trust AI more]	[Trust AI more]	[Trust AI more]
[35-44]	[Female]	[Somewhat familiar]	[Weekly]	[Somewhat confident]	[Not confident]	[Somewhat confident]	[Somewhat confident]	[Trust a human more]	[Trust a doctor more]	[Trust AI more]	[Trust both equally]	[Trust AI more]
[35-44]	[Female]	[Somewhat familiar]	[Weekly]	[Somewhat confident]	[Neutral]	[Somewhat confident]	[Very confident]	[Unsure]	[Trust a doctor more]	[Trust both equally]	[Trust both equally]	[Trust myself more]
[25-34]	[Female]	[Very familiar]	[Weekly]	[Somewhat confident]	[Not confident]	[Very confident]	[Very confident]	[Trust a human more]	[Unsure]	[Trust AI more]	[Trust AI more]	[Trust myself more]
[18-24]	[Female]	[Somewhat familiar]	[Weekly]	[Very confident]	[Not confident]	[Neutral]	[Somewhat confident]	[Trust a human more]	[Trust both equally]	[Trust both equally]	[Trust a human more]	[Unsure]
[18-24]	[Female]	[Somewhat familiar]	[Weekly]	[Somewhat confident]	[Somewhat confident]	[Very confident]	[Very confident]	[Trust a human more]	[Trust a doctor more]	[Trust a human more]	[Trust AI more]	[Trust AI more]
[25-34]	[Female]	[Somewhat familiar]	[Rarely]	[Very confident]	[Not confident]	[Somewhat confident]	[Somewhat confident]	[Trust a human more]	[Trust a doctor more]	[Trust AI more]	[Trust both equally]	[Trust AI more]
[45-54]	[Female]	[Somewhat familiar]	[Daily]	[Very confident]	[Somewhat confident]	[Very confident]	[Very confident]	[Trust AI more]	[Trust a doctor more]	[Trust AI more]	[Trust AI more]	[Trust AI more]
[25-34]	[Female]	[Somewhat familiar]	[Never]	[Very confident]	[Very confident]	[Very confident]	[Very confident]	[Trust AI more]	[Trust AI more]	[Trust AI more]	[Trust AI more]	[Trust AI more]
[18-24]	[Female]	[Very familiar]	[Daily]	[Somewhat confident]	[Somewhat confident]	[Very confident]	[Somewhat confident]	[Trust both equally]	[Trust a doctor more]	[Trust AI more]	[Trust AI more]	[Trust AI more]
[25-34]	[Female]	[Somewhat familiar]	[Weekly]	[Neutral]	[Neutral]	[Not confident]	[Neutral]	[Trust both equally]	[Unsure]	[Trust AI more]	[Trust both equally]	[Trust AI more]
[35-44]	[Female]	[Not familiar]	[Never]	[Neutral]	[Not confident]	[Somewhat confident]	[Somewhat confident]	[Trust a human more]	[Trust a doctor more]	[Trust AI more]	[Trust AI more]	[Trust AI more]
[18-24]	[Female]	[Somewhat familiar]	[Weekly]	[Neutral]	[Somewhat confident]	[Somewhat confident]	[Somewhat confident]	[Trust a human more]	[Trust both equally]	[Trust both equally]	[Trust both equally]	[Trust both equally]
[18-24]	[Female]	[Somewhat familiar]	[Daily]	[Somewhat confident]	[Neutral]	[Neutral]	[Neutral]	[Trust AI more]	[Trust AI more]	[Trust AI more]	[Trust AI more]	[Trust AI more]
[18-24]	[Female]	[Somewhat familiar]	[Weekly]	[Very confident]	[Somewhat confident]	[Very confident]	[Somewhat confident]	[Trust AI more]	[Trust a doctor more]	[Trust AI more]	[Trust a human more]	[Trust AI more]
[18-24]	[Male]	[Very familiar]	[Weekly]	[Somewhat confident]	[Neutral]	[Very confident]	[Somewhat confident]	[Trust AI more]	[Trust a doctor more]	[Trust both equally]	[Trust both equally]	[Trust AI more]
[55+]	[Male]	[Somewhat familiar]	[Rarely]	[Very confident]	[Somewhat confident]	[Somewhat confident]	[Somewhat confident]	[Unsure]	[Trust AI more]	[Trust AI more]	[Trust AI more]	[Trust AI more]
[18-24]	[Female]	[Somewhat familiar]	[Daily]	[Very confident]	[Somewhat confident]	[Very confident]	[Very confident]	[Trust a human more]	[Trust both equally]	[Trust AI more]	[Trust a human more]	[Trust myself more]
[18-24]	[Female]	[Somewhat familiar]	[Weekly]	[Somewhat confident]	[Neutral]	[Very confident]	[Very confident]	[Trust a human more]	[Trust AI more]	[Trust AI more]	[Trust AI more]	[Trust AI more]
[18-24]	[Female]	[Somewhat familiar]	[Rarely]	[Somewhat confident]	[Somewhat confident]	[Neutral]	[Somewhat confident]	[Unsure]	[Trust AI more]	[Trust AI more]	[Trust AI more]	[Trust both equally]
[18-24]	[Male]	[Very familiar]	[Weekly]	[Somewhat confident]	[Somewhat confident]	[Very confident]	[Somewhat confident]	[Trust both equally]	[Trust a doctor more]	[Trust AI more]	[Unsure]	[Trust myself more]
[25-34]	[Male]	[Very familiar]	[Never]	[Somewhat confident]	[Very confident]	[Neutral]	[Neutral]	[Trust a human more]	[Trust both equally]	[Trust both equally]	[Unsure]	[Trust both equally]
[18-24]	[Female]	[Somewhat familiar]	[Weekly]	[Somewhat confident]	[Somewhat confident]	[Very confident]	[Neutral]	[Trust both equally]	[Trust a doctor more]	[Trust both equally]	[Trust AI more]	[Trust AI more]
[18-24]	[Female]	[Very familiar]	[Weekly]	[Very confident]	[Not confident]	[Neutral]	[Very confident]	[Trust both equally]	[Unsure]	[Trust both equally]	[Unsure]	[Trust both equally]
[25-34]	[Male]	[Somewhat familiar]	[Daily]	[Somewhat confident]	[Somewhat confident]	[Somewhat confident]	[Somewhat confident]	[Trust a human more]	[Trust a doctor more]	[Trust a human more]	[Trust AI more]	[Trust AI more]
[25-34]	[Female]	[Very familiar]	[Weekly]	[Somewhat confident]	[Neutral]	[Somewhat confident]	[Not confident]	[Trust a human more]	[Trust a doctor more]	[Trust a human more]	[Trust a human more]	[Trust AI more]
[18-24]	[Male]	[Somewhat familiar]	[Weekly]	[Very confident]	[Neutral]	[Very confident]	[Neutral]	[Trust a human more]	[Trust a doctor more]	[Trust both equally]	[Trust both equally]	[Trust AI more]
[18-24]	[Female]	[Somewhat familiar]	[Rarely]	[Neutral]	[Somewhat confident]	[Somewhat confident]	[Somewhat confident]	[Trust a human more]	[Trust a doctor more]	[Unsure]	[Trust a human more]	[Trust myself more]
[18-24]	[Male]	[Very familiar]	[Daily]	[Very confident]	[Somewhat confident]	[Not confident]	[Very confident]	[Unsure]	[Trust both equally]	[Unsure]	[Trust a human more]	[Trust AI more]
[18-24]	[Male]	[Somewhat familiar]	[Daily]	[Somewhat confident]	[Neutral]	[Somewhat confident]	[Very confident]	[Trust both equally]	[Unsure]	[Trust both equally]	[Trust AI more]	[Trust AI more]
[25-34]	[Female]	[Somewhat familiar]	[Rarely]	[Neutral]	[Neutral]	[Neutral]	[Neutral]	[Trust AI more]	[Trust AI more]	[Trust a human more]	[Trust a human more]	[Trust AI more]
[25-34]	[Female]	[Somewhat familiar]	[Daily]	[Neutral]	[Neutral]	[Neutral]	[Neutral]	[Trust both equally]	[Trust both equally]	[Trust both equally]	[Unsure]	[Trust myself more]
[35-44]	[Female]	[Somewhat familiar]	[Rarely]	[Somewhat confident]	[Not confident]	[Somewhat confident]	[Somewhat confident]	[Trust a human more]	[Trust a doctor more]	[Trust both equally]	[Trust a human more]	[Trust both equally]
[35-44]	[Female]	[Somewhat familiar]	[Rarely]	[Very confident]	[Neutral]	[Very confident]	[Very confident]	[Trust a human more]	[Trust a doctor more]	[Trust AI more]	[Trust AI more]	[Trust AI more]
[18-24]	[Male]	[Somewhat familiar]	[Rarely]	[Neutral]	[Not confident]	[Somewhat confident]	[Neutral]	[Trust a human more]	[Trust a doctor more]	[Trust AI more]	[Trust a human more]	[Trust myself more]
[18-24]	[Male]	[Somewhat familiar]	[Weekly]	[Somewhat confident]	[Neutral]	[Very confident]	[Somewhat confident]	[Trust both equally]	[Trust a doctor more]	[Trust a human more]	[Trust a human more]	[Trust myself more]
[35-44]	[Male]	[Somewhat familiar]	[Weekly]	[Somewhat confident]	[Neutral]	[Somewhat confident]	[Very confident]	[Trust both equally]	[Trust both equally]	[Trust a human more]	[Trust a human more]	[Trust myself more]
[25-34]	[Male]	[Very familiar]	[Daily]	[Not confident]	[Not confident]	[Neutral]	[Somewhat confident]	[Trust AI more]	[Trust a doctor more]	[Trust AI more]	[Trust AI more]	[Trust AI more]
[18-24]	[Female]	[Somewhat familiar]	[Daily]	[Very confident]	[Neutral]	[Neutral]	[Neutral]	[Trust both equally]	[Trust both equally]	[Trust both equally]	[Trust both equally]	[Trust both equally]
[18-24]	[Female]	[Not familiar]	[Never]	[Very confident]	[Very confident]	[Very confident]	[Very confident]	[Trust AI more]	[Unsure]	[Trust both equally]	[Trust a human more]	[Trust both equally]
[18-24]	[Female]	[Somewhat familiar]	[Rarely]	[Somewhat confident]	[Somewhat confident]	[Very confident]	[Very confident]	[Trust AI more]	[Trust AI more]	[Trust AI more]	[Trust AI more]	[Trust AI more]
[18-24]	[Female]	[Somewhat familiar]	[Daily]	[Somewhat confident]	[Neutral]	[Somewhat confident]	[Very confident]	[Trust both equally]	[Trust both equally]	[Trust a human more]	[Trust AI more]	[Trust AI more]
[18-24]	[Female]	[Somewhat familiar]	[Rarely]	[Very confident]	[Very confident]	[Very confident]	[Very confident]	[Trust both equally]	[Trust AI more]	[Trust a human more]	[Trust AI more]	[Trust AI more]
[18-24]	[Female]	[Somewhat familiar]	[Weekly]	[Not confident]	[Neutral]	[Very confident]	[Somewhat confident]	[Trust both equally]	[Trust a doctor more]	[Trust AI more]	[Trust AI more]	[Trust AI more]
[18-24]	[Female]	[Not familiar]	[Rarely]	[Neutral]	[Neutral]	[Neutral]	[Neutral]	[Trust AI more]	[Trust a doctor more]	[Trust a human more]	[Trust a human more]	[Unsure]
[18-24]	[Female]	[Very familiar]	[Daily]	[Somewhat confident]	[Neutral]	[Very confident]	[Very confident]	[Trust AI more]	[Trust AI more]	[Trust AI more]	[Trust AI more]	[Trust AI more]
[18-24]	[Female]	[Somewhat familiar]	[Weekly]	[Neutral]	[Not confident]	[Neutral]	[Neutral]	[Trust both equally]	[Unsure]	[Trust a human more]	[Trust a human more]	[Trust both equally]
[18-24]	[Female]	[Not familiar]	[Weekly]	[Neutral]	[Neutral]	[Neutral]	[Neutral]	[Trust both equally]	[Trust a doctor more]	[Trust both equally]	[Trust a human more]	[Trust myself more]
[25-34]	[Female]	[Somewhat familiar]	[Rarely]	[Somewhat confident]	[Somewhat confident]	[Somewhat confident]	[Somewhat confident]	[Unsure]	[Unsure]	[Unsure]	[Unsure]	[Unsure]
[18-24]	[Female]	[Very familiar]	[Weekly]	[Very confident]	[Somewhat confident]	[Very confident]	[Somewhat confident]	[Trust both equally]	[Trust a doctor more]	[Trust both equally]	[Trust both equally]	[Trust both equally]
[18-24]	[Female]	[Somewhat familiar]	[Rarely]	[Somewhat confident]	[Neutral]	[Neutral]	[Neutral]	[Unsure]	[Unsure]	[Unsure]	[Unsure]	[Unsure]
[25-34]	[Male]	[Somewhat familiar]	[Weekly]	[Very confident]	[Very confident]	[Very confident]	[Very confident]	[Trust AI more]	[Trust both equally]	[Trust both equally]	[Trust both equally]	[Trust both equally]
[18-24]	[Female]	[Somewhat familiar]	[Never]	[Not confident]	[Not confident]	[Neutral]	[Neutral]	[Trust both equally]	[Unsure]	[Unsure]	[Unsure]	[Unsure]
[18-24]	[Female]	[Somewhat familiar]	[Weekly]	[Somewhat confident]	[Not confident]	[Very confident]	[Somewhat confident]	[Trust a human more]	[Trust a doctor more]	[Trust both equally]	[Trust AI more]	[Trust AI more]
[25-34]	[Male]	[Somewhat familiar]	[Weekly]	[Neutral]	[Neutral]	[Somewhat confident]	[Somewhat confident]	[Trust AI more]	[Trust both equally]	[Trust a human more]	[Trust a human more]	[Trust myself more]
[25-34]	[Male]	[Somewhat familiar]	[Weekly]	[Somewhat confident]	[Very confident]	[Very confident]	[Very confident]	[Trust AI more]	[Trust a doctor more]	[Trust AI more]	[Trust a human more]	[Trust AI more]
[18-24]	[Female]	[Somewhat familiar]	[Weekly]	[Neutral]	[Very confident]	[Not confident]	[Not confident]	[Trust a human more]	[Trust a doctor more]	[Trust a human more]	[Trust a human more]	[Trust myself more]
[18-24]	[Female]	[Very familiar]	[Daily]	[Very confident]	[Very confident]	[Very confident]	[Very confident]	[Trust a human more]	[Trust a doctor more]	[Trust a human more]	[Trust a human more]	[Trust myself more]
[18-24]	[Female]	[Not familiar]	[Never]	[Not confident]	[Somewhat confident]	[Not confident]	[Neutral]	[Trust both equally]	[Trust a doctor more]	[Trust both equally]	[Unsure]	[Unsure]
[18-24]	[Male]	[Somewhat familiar]	[Weekly]	[Neutral]	[Neutral]	[Very confident]	[Very confident]	[Trust a human more]	[Unsure]	[Unsure]	[Unsure]	[Unsure]
[25-34]	[Female]	[Somewhat familiar]	[Daily]	[Neutral]	[Not confident]	[Very confident]	[Very confident]	[Trust AI more]	[Trust a doctor more]	[Trust both equally]	[Unsure]	[Trust both equally]
[18-24]	[Female]	[Somewhat familiar]	[Weekly]	[Somewhat confident]	[Somewhat confident]	[Somewhat confident]	[Somewhat confident]	[Trust a human more]	[Trust a doctor more]	[Trust a human more]	[Trust a human more]	[Trust myself more]
[45-54]	[Male]	[Not familiar]	[Never]	[Not confident]	[Not confident]	[Neutral]	[Neutral]	[Trust a human more]	[Trust a doctor more]	[Trust both equally]	[Trust a human more]	[Trust myself more]
[18-24]	[Female]	[Somewhat familiar]	[Daily]	[Somewhat confident]	[Not confident]	[Very confident]	[Very confident]	[Trust both equally]	[Trust both equally]	[Trust AI more]	[Trust AI more]	[Trust AI more]
[35-44]	[Female]	[Somewhat familiar]	[Daily]	[Neutral]	[Somewhat confident]	[Neutral]	[Neutral]	[Trust both equally]	[Trust both equally]	[Trust AI more]	[Trust AI more]	[Trust AI more]
[35-44]	[Female]	[Somewhat familiar]	[Daily]	[Somewhat confident]	[Somewhat confident]	[Neutral]	[Somewhat confident]	[Trust both equally]	[Trust both equally]	[Trust AI more]	[Trust AI more]	[Trust AI more]
[35-44]	[Female]	[Somewhat familiar]	[Daily]	[Neutral]	[Somewhat confident]	[Somewhat confident]	[Somewhat confident]	[Trust both equally]	[Trust both equally]	[Trust AI more]	[Trust AI more]	[Trust AI more]
[55+]	[Male]	[Somewhat familiar]	[Weekly]	[Somewhat confident]	[Somewhat confident]	[Somewhat confident]	[Somewhat confident]	[Trust both equally]	[Trust AI more]	[Trust AI more]	[Trust AI more]	[Trust AI more]
[25-34]	[Female]	[Very familiar]	[Daily]	[Very confident]	[Somewhat confident]	[Very confident]	[Somewhat confident]	[Trust a human more]	[Trust AI more]	[Trust a human more]	[Trust AI more]	[Trust AI more]
[18-24]	[Female]	[Very familiar]	[Daily]	[Very confident]	[Very confident]	[Very confident]	[Very confident]	[Trust a human more]	[Trust a doctor more]	[Trust a human more]	[Trust AI more]	[Trust myself more]
[45-54]	[Male]	[Somewhat familiar]	[Rarely]	[Somewhat confident]	[Neutral]	[Somewhat confident]	[Somewhat confident]	[Trust a human more]	[Trust a doctor more]	[Trust a human more]	[Trust a human more]	[Trust both equally]
